# Supplementary material for: Plasmapheresis in the ICU
Source: Medicina (Kaunas). 2023 Dec 12;59(12):2152. doi: 10.3390/medicina59122152 (PMC10744423; doi:10.3390/medicina59122152)
Supplement: Supplementary file 1 [file medicina-59-02152-s001.zip]

Archive with 1 entries (1 files):
- medicina-2697881-supplementary.pdf
